# Supplementary material for: NPAS2 dampens chemo-sensitivity of lung adenocarcinoma cells by enhancing DNA damage repair
Source: Cell Death Dis. 2024 Jan 30;15(1):101. doi: 10.1038/s41419-023-06256-3 (PMC10827782; doi:10.1038/s41419-023-06256-3)
Supplement: Supplementary file 5 — Supplementary Table S1 [file 41419_2023_6256_MOESM5_ESM.xlsx]

## Sheet: Sheet1
The oligonucleotides information
primer	The primer F: construction of H2AX promoter luciferase reporter	acatttctctatcgataggtaccTTGGGAGGGGTGGTGGGGGTACT
primer	The primer R: construction of H2AX promoter luciferase reporter	ccaacagtaccggaatgccaagcttCTTAACGATGCCCATTAACTGGTTTGTGG
primer	F-Actin	GATTCCTATGTGGGCGACGA
primer	R-Actin	AGGTCTCAAACATGATCTGGGT
primer	F-ATM	TCTGCTGCCGTCAACTAGAAC
primer	R-ATM	AATTCACTTGTCCACCAACAC
primer	F-CHK1	AAACCCCTCAAGAAAGGGGC
primer	R-CHK1	TGGGGTGCCAAGTAACTGAC
primer	F-CHK2	GGCTCACGCGGTCGT
primer	R-CHK2	GAGCCTTGGGACTGGGTAAC
primer	F-RAD50	TACACGATCCCAAGGTTGCT
primer	R-RAD50	CAGCCTTGGAAACCCCAAGA
primer	F-MRE11	TGAAGTCCGTGAGGCTATGA
primer	R-MRE11	CTTTGAGACCCTCCTCTCGAT
primer	F-ATR	ACACTGAGAACTGGCCTTCG
primer	R-ATR	TCTTGCACAGCATCCCTGTT
primer	F-NBS1	TATCCGCGCTCGTCTAGCAG
primer	R-NBS1	CTGTATGGTTCTCCTCCTGCC
primer	F-H2AX	TGCTTAGCCCAGGACTTTCAG
primer	R-H2AX	TTACCAAGTGCTTCGTCCCG
primer	F-NPAS2	ACACTCGGTGGTCAGTTACG
primer	R-NPAS2	GGAGGTGGGTTCTGACATGG
primer	F-shNPAS2-562: construction of shRNA expression vectors	gatccGAAATTTGTAGGAAATTTAttcaagagaTAAATTTCCTACAAATTTCTTTTTTG
primer	R-shNPAS2-562: construction of shRNA expression vectors	aattCAAAAAAGAAATTTGTAGGAAATTTAtctcttgaaTAAATTTCCTACAAATTTCg
siRNA	si-NPAS2-983-sense	GCAACACCACAAUUCUUAATT
siRNA	si-NPAS2-983-antisense	UUAAGAAUUGUGGUGUUGCTT
primer	F-3×Flag-NPAS2	ttacaaggatgacgatgacaagcttATGGATGAAGATGAGAAAGACAGAGCC
primer	R-3×Flag-NPAS2	cttctgagatgagtttttgttcggatccTTATCGGGGCGGCTGCTGgaggcc
primer	F-PLJM-NPAS2	TCTCGAGCTCAAGCTTCGAATTCCATGGATGAAGATGAGAAAGA
primer	R-PLJM-NPAS2	ATTTGTCTCGAGGTCGAGAATTCTTATCGGGGCGGCTGCTGGAG
