# Supplementary material for: NPAS2 dampens chemo-sensitivity of lung adenocarcinoma cells by enhancing DNA damage repair
Source: Cell Death Dis. 2024 Jan 30;15(1):101. doi: 10.1038/s41419-023-06256-3 (PMC10827782; doi:10.1038/s41419-023-06256-3)
Supplement: Supplementary file 6 — Supplementary Table S2 [file 41419_2023_6256_MOESM6_ESM.xlsx]

## Sheet: Sheet1
Supplementary Table S2: The antibodies and their working concentration used in this study.
Name	Host	Cat. No	Company	MW (kDa)	Applications
ATM	R	27156-1-AP	proteintech	300	WB
p-ATM (Ser1981)	R	CSB-PA465029	CUSABIO	300	WB
Chk2	R	13954-1-AP	proteintech	60	WB
p-Chk2(Thr68)	R	#2197	Cell Signaling Technology	62	WB
γH2AX	M	201082-7G9	zenbio	15	WB, IF
H2AX	R	10856-1-AP	proteintech	15	WB
β-tubulin	M	66240-1-Ig	proteintech	55	WB
Cleaved-Caspase-3	R	#9661	Cell Signaling Technology	18	IF
Goat anti-Mouse IgG (H+L) Cross-Adsorbed Secondary Antibody, Alexa Fluor™ 594		A-11005	Invitrogen	N/A	IF
Goat anti-Rabbit IgG (H+L) Cross-Adsorbed Secondary Antibody, Alexa Fluor™ 488		A-11008	Invitrogen	N/A	IF
Goat anti-Rabbit IgG (H+L) Highly Cross-Adsorbed Secondary Antibody, Alexa Fluor™ 594		A-11037	Invitrogen	N/A	IF
Goat anti-Mouse IgG (H+L) Highly Cross-Adsorbed Secondary Antibody, Alexa Fluor™ 488		A-11029	Invitrogen	N/A	IF
GFP	M	ABM40124	Abbkine	25	IP
GFP	R	50430-2-AP	proteintech	25	WB
NPAS2	R	YT5045	immunoway	91	WB
MRE11	M	sc-135992	SantaCruz	80	WB
RAD50	R	CSB-PA003915	CUSABIO	153	WB
NBS1	R	55025-1-AP	proteintech	90-95	WB
p-NBS1(Ser343)	M	3001	Cell Signaling Technology	95	WB
PARP1	R	13371-1-AP	proteintech	113-116, 89	WB
